# Supplementary material for: Mechanistic intersections between migraine and major depressive disorder
Source: J Headache Pain. 2025 Jul 9;26(1):157. doi: 10.1186/s10194-025-02097-x (PMC12243351; doi:10.1186/s10194-025-02097-x)
Supplement: Supplementary file 1 — Supplementary Material 1: Table S1. Studies in humans and rodents providing evidence of role of PACAP in migraine and MDD. This table summarizes key papers from clinical and preclinical data indicating a role for PACAP in MDD and migraine. Papers focused on human data is in darker colors with MDD-related papers in blue and migraine-related papers in orange. Where a large number of papers were found to demonstrate similar results, we have included those that provide sufficient differences in the conditions that provide insight into the different conditions by which PACAP influences disease and related behaviors, prioritizing papers with both sexes wherever possible and those with higher n and multiple metrics [file 10194_2025_2097_MOESM1_ESM.xlsx]

## Sheet: Sheet1
Study	Species (strain where applicable)	Disease state or stimulus (if any)	Experimental outcome	Sex dimorphisms	Diseease relevance	direction of relationship between PACAP and disease state
Slabe et al (2023)	human	MDD, comorbid MDD & Alzheimer's Disease (AD)	Cornell depression score correlated with PVN-PACAP across all AD patients; PACAP expression in dlPFC and ACC was increased in MDD	Expression of PACAP higher in PVN of women than men; no sex difs in relationship between depression and PACAP, nor dlPFC/ACC, though a low sample size was used	MDD, comorbid MDD & Alzheimer's (AD)	No causality. Increased PVN-PACAP correlated with increased depression score in AD and increased PACAP expression found in dlPFC and ACC in MDD compared with controls
Slabe et al (2023)	human	MDD	gene expression of PACAP elevated in cBNST in MDD compared with controls	finding was only significant in men but tested in both	MDD	PACAP up in BNST correlates with MDD (men)
Hashimoto et al (2010)	human	MDD	Two single nucleotide polymorphisms (SNPs) in the PACAP gene were found to be associated with MDD based on gDNA from patient blood samples.	~45% of samples were from males; sex was not evaluated as a variable	MDD	SNP associated with disease; unclear impact on overall PACAP expression or signaling
Lehmann et al (2013)	PACAP –/– mice C57BL/6N	Chronic social defeat stress (CSDS)	After CSDS, PACAP-deficient mice failed to show typical stress responses, such as increased serum CORT, PVN FosB immunostaining, and depressive-like behaviors (social interaction, SI, and forced swim test, FST).	experimented only in male mice	MDD	global PACAP antidepressive-like
Hashimoto et al (2009)	PACAP –/– mice C57BL/6	IP despiramine, risperidone, ritanserin. ICV PACAP	PACAP deficiency Increased immobility in FST (i.e. increased depressive phenotype) compared to WT. Amerlioration of depressive-like behavior by despiramine, risperidone, ritanserin as well as ICV PACAP.	experimented only in male mice	MDD	global PACAP antidepressive-like
Ebner et al (2024)	Sprague-Dawley rats	microinjection of PACAP-38 into PVN	Upon ICV PACAP, increased c-Fos in stress and anxiety related brain areas including PVN and changed behavior stress coping to more passive. Intracerebral injection into PVN also induced behavioral changes as well as increased ACTH response to FST.	experimented only in male rats	MDD	PVN-PACAP pro-depressive-like
Zhang et al (2024)	Kunming mice	Site-directed gene knockdown, pharmacological interventions, optogenetic manipulations, and depressive-like behavior induction	Antidepressant paroxetine resulted in increased hippocampal PACAP and levels of PACAP in hippocampus decreased in two distinct models of depression. Intra-dentate gyrus (DG) knockdown of PACAP induced depression-like behaviors. Infusion of PACAP into the DG produced an antidepressant reponse in both normal and chronically stressed mice. Excitation of DG PACAP neurons elicted antidepresant respons…	Equal distributions of male and female were used, though not evaluated as separate groups	MDD	hippocampal PACAP antidepressive-like
Ren et al (2024)	Kunming and CD1 mice	Intragastric zhizichi decoction (ZZCD), Lipopolysaccharide (LPS) model of depression	Acute administration of ZZCD decreased immobility time on TST, FST (antidepressant effect) and was associated with activation of PACAP/VIP neurons in the PFC.	experimented only in male rats	MDD	PACAP mediates antidepressant response
Seiglie et al (2022)	Sprague-Dawley rats	AAV knockdown, CDSD	Increased in PACAP levels and PACA1R mRNA in the central amygdala (CeA). PAC1R knockdown in the CeA attenuates CSDS-induced body-weight loss and anxiety-like behavior as well as blocks the increase in CRF immunoreactivity in CeA.	experimented only in male rats	MDD, anxiety	CeA PACAP pro-depressive-like
Martelle et al (2021)	Sprague-Dawley rats	PACAP microinjection into Intfralimbic cortex (IL-Cx)	IL-Cx-PACAP increased active coping on forced swim test (FST). PACAP increased anxiety-like behavior and fear memory as measured by retention of passive avoidance	experimented only in male rats	PTSD, MDD	IL-Cx PACAP antidepressive-like
Guo et al (2017)	human	intravenous infusion PACAP	Upon administration of PACAP, 75% of migraine patients experienced migraine-like headache + symptoms.	Groups were predominantly female, sexes were not compared	Migraine	systemic PACAP causal migraine
Guo et al (2016)	human	intravenous infusion PACAP	PCAP induced 72% migraine with aura (MO), including premonitory symptoms (PS)	Groups were predominantly female (~4:1). Female subjects trended toward more positively correlated with PS	Migraine	systemic PACAP causal migraine, including PS
Ashina et al (2024)	human	monoclonal antibody (mAb) targeting PACAP	Intravenous infusion of mAb in treatment-resistant migraine patients (70% chronic) reduced headache days per month by ~4.5 days (out of ~17)	~90% subjects were female	Migraine	systemic PACAP causal migraine
Amin et al (2016)	human	intravenous infusion PACAP	fMRI indicates signficant network connectivity changes in PACAP-induced migraine across both senorimotor network (SMN) and default mode netork (DMN)	Only female subjects were used	Migraine	systemic PACAP causal migraine
Guo et al (2024)	C57BL6/J, WT, various receptor KO's	subcutaneous PACAP	PACAP induced allodynia as measured by von frey assay	Balanced numbers of males and females were used but not interrogated separately	Migraine	systemic PACAP causal migraine
Kuburas et al (2021)	CD1 mice	introperitoneal (IP) PACAP	IP PACAP induced light aversion independent on anxiety. Responder non-responder phenotype to PACAP correlated to differences in gene expression in trigeminal ganglia.	Both sexes compared; there was a trend for greater response in male mice.	Migraine	systemic PACAP causal migraine
Mangutov et al (2025)	C57BL6/J mice	chronic PACAP administration	Chronic PACAP results in cephalic allodynia, which is reversed by migraine therapeutics	Both males and females were compared, no significant differences were detected between sexes.	Migraine	systemic PACAP causal migraine
Son et al (2024)	C57BL6/J mice	dural PACAP + repeated stress	Repeated stress + PACAP resulted in migraine-like episode by facial von frey and facial grimace	experimented only in male mice	Migraine	dural PACAP causal migraine
